# Supplementary material for: Three-dimensional reconstruction and the phylogeny of extinct chelicerate orders
Source: PeerJ. 2014 Nov 13;2:e641. doi: 10.7717/peerj.641 (PMC4232842; doi:10.7717/peerj.641)
Supplement: File S3 — The matrix for this phylogeny, with the fossils removed. [file peerj-02-641-s003.zip]

Archive with 1 entries (1 files):
- Garwood_Dunlop_2014_SI_File_03.tnt
