# Supplementary material for: Three-dimensional reconstruction and the phylogeny of extinct chelicerate orders
Source: PeerJ. 2014 Nov 13;2:e641. doi: 10.7717/peerj.641 (PMC4232842; doi:10.7717/peerj.641)
Supplement: File S3 — The matrix for this phylogeny, with the fossils removed. [file peerj-02-641-s003.zip › Garwood_Dunlop_2014_SI_File_03.tnt]

nstates nogaps;
xread
192
59
Achelia_[Pycnogonida]		0	0	0	0	0	0	0	-	0	-	0	1	[01]	0	0	-	0	1	0	0	0	?	?	-	-	-	0	0	0	0	1	0	2	0	0	0	0	0	0	0	0	-	0	0	0	0	0	0
Callipallene_[Pycnogonida]		0	0	0	0	0	0	0	-	0	-	0	1	[01]	0	0	-	0	1	0	0	0	?	?	-	-	-	0	0	0	0	1	0	2	0	0	0	0	0	0	0	0	-	0	0	0	0	0	0
Endeis_[Pycnogonida]		0	0	0	0	0	0	0	-	0	-	0	1	[01]	0	0	-	0	1	0	0	0	?	?	-	-	-	0	0	0	0	1	-	2	0	0	0	0	0	0	0	0	-	0	0	0	0	0	0
Colossendeis_[Pycnogonida]		0	0	0	0	0	0	0	-	0	-	0	1	[01]	0	0	-	0	1	0	0	0	?	?	-	-	-	0	0	0	0	1	-	2	0	0	0	0	0	0	0	0	-	0	0	0	0	0	0
Limulus_[Xiphosura]		1	1	1	1	0	0	3	-	1	0	1	0	1	0	0	-	0	0	0	0	0	0	-	0	0	-	1	0	0	0	1	1	2	0	0	0	0	0	0	0	0	-	0	0	0	2	0	0
Carcinoscorpius_[Xiphosura]		1	1	1	1	0	0	3	-	1	0	1	0	1	0	0	-	0	0	0	0	0	0	-	0	0	-	1	0	0	0	1	1	2	0	0	0	0	0	0	0	0	-	0	0	0	2	0	0
Atypoides_[Araneae]		1	0	0	0	0	0	0	0	0	0	0	0	0	1	0	0	0	1	1	0	0	1	?	0	0	-	0	-	-	-	2	-	1	1	1	1	1	0	0	0	0	-	0	0	0	0	0	0
Liphistius_[Araneae]		1	0	0	0	0	0	0	0	0	0	0	0	0	1	0	0	0	1	1	0	0	1	1	0	0	-	0	-	-	-	2	-	1	1	1	1	1	0	0	0	0	-	0	0	0	0	0	0
Aphonopelma_[Araneae]		1	0	0	0	0	0	0	0	0	0	0	0	0	1	0	0	0	1	1	0	0	1	0	0	0	-	0	-	-	-	2	-	1	1	1	1	1	0	0	0	0	-	0	0	0	0	0	0
Nesticus_[Araneae]		1	0	0	0	0	0	0	0	0	0	0	0	0	1	0	0	0	1	1	0	0	1	?	0	0	-	0	-	-	-	2	-	1	1	1	1	1	0	0	0	0	-	0	0	0	0	0	0
Tetragnathidae_[Araneae]		1	0	0	0	0	0	0	0	0	0	0	0	0	1	0	0	0	1	1	0	0	1	?	0	0	-	0	-	-	-	2	-	1	1	1	1	1	0	0	0	0	-	0	0	0	0	0	0
Corinnidae_[Araneae]		1	0	0	0	0	0	0	0	0	0	0	0	0	1	0	0	0	1	1	0	0	1	?	0	0	-	0	-	-	-	2	-	1	1	1	1	1	0	0	0	0	-	0	0	0	0	0	0
Pholcidae_[Araneae]		1	0	0	0	0	0	0	0	0	0	0	0	0	1	0	0	0	1	1	0	0	1	?	0	0	-	0	-	-	-	2	-	1	1	1	1	1	0	0	0	0	-	0	0	0	0	0	0
Lyssomanes_[Araneae]		1	0	0	0	0	0	0	0	0	0	0	0	0	1	0	0	0	1	1	0	0	1	?	0	0	-	0	-	-	-	2	-	1	1	1	1	1	0	0	0	0	-	0	0	0	0	0	0
Pandinus_[Scorpiones]		1	0	0	0	0	0	1	0	0	1	0	0	0	0	0	-	1	1	0	0	1	0	-	1	0	1	1	0	1	0	1	0	2	0	0	0	0	0	0	0	0	-	0	0	0	3	0	0
Belisarius_[Scorpiones]		1	0	0	0	0	0	1	0	0	1	0	0	0	0	0	-	1	1	0	0	1	0	-	1	0	1	1	0	1	0	1	0	2	0	0	0	0	0	0	0	0	-	0	0	0	3	0	0
Androctonus_[Scorpiones]		1	0	0	0	0	0	1	0	0	1	0	0	0	0	0	-	1	1	0	0	1	0	-	1	0	1	1	0	1	0	1	0	2	0	0	0	0	0	0	0	0	-	0	0	0	3	0	0
Pseudocellus_[Ricinulei]		1	0	0	0	0	1	2	0	0	0	0	0	0	1	0	0	0	1	0	1	0	0	-	1	0	0	0	-	-	-	2	-	1	[01]	0	0	0	0	0	0	0	-	1	?	0	2	0	0
Ricinoididae_[Ricinulei]		1	0	0	0	0	1	2	0	0	0	0	0	0	1	0	0	0	1	0	1	0	0	-	1	0	0	0	-	-	-	2	-	1	[01]	0	0	0	0	0	0	0	-	1	?	0	2	0	0
Trithyreus_[Schizomida]		0	0	0	0	0	0	2	1	0	-	0	0	0	1	0	1	0	1	0	0	0	1	?	1	0	0	1	1	0	1	2	-	1	1	0	1	0	0	0	0	0	-	1	0	0	1	0	0
Stenochrus_[Schizomida]		0	0	0	0	0	0	2	1	0	-	0	0	0	1	0	1	0	1	0	0	0	1	1	1	0	0	1	1	0	1	2	-	1	1	0	1	0	0	0	0	0	-	1	0	0	1	0	0
Mastigoproctus_[Uropygi]		1	0	0	0	0	0	2	1	?	0	0	0	0	1	0	1	0	1	0	0	0	1	1	1	0	0	1	1	0	0	2	-	1	1	0	1	0	0	0	0	0	-	1	0	0	1	0	0
Paraphrynus_[Amblypygi]		1	0	0	0	0	0	0	1	0	0	0	0	0	1	0	1	0	1	0	0	0	1	1	1	0	0	0	-	-	-	2	-	1	1	0	1	0	0	0	0	0	-	0	0	0	1	1	0
Amblypygi_[Amblypygi]		1	0	0	0	0	0	0	1	0	0	0	0	0	1	0	1	0	1	0	0	0	1	1	1	0	0	0	-	-	-	2	-	1	1	0	1	0	0	0	0	0	-	0	0	0	1	1	0
Musicodamon_[Amblypygi]		1	0	0	0	0	0	0	1	0	0	0	0	0	1	0	1	0	1	0	0	0	1	1	1	0	0	0	-	-	-	2	-	1	1	0	1	0	0	0	0	0	-	0	0	0	1	1	0
Charinus_[Amblypygi]		1	0	0	0	0	0	0	1	0	0	0	0	0	1	0	1	0	1	0	0	0	1	1	1	0	0	0	-	-	-	2	-	1	1	0	1	0	0	0	0	0	-	0	0	0	1	1	0
Eukoenenia_B_[Palpigradi]		0	0	0	0	0	0	0	1	0	-	0	0	0	0	0	-	0	1	0	0	0	1	0	1	0	0	1	1	0	0	1	1	2	0	0	0	0	0	0	0	0	-	0	0	0	0	0	0
Eukoenenia_A_[Palpigradi]		0	0	0	0	0	0	0	1	0	-	0	0	0	0	0	-	0	1	0	0	0	1	0	1	0	0	1	1	0	0	1	1	2	0	0	0	0	0	0	0	0	-	0	0	0	0	0	0
Siro_[Opiliones]		1	0	0	0	1	0	1	0	0	0	0	0	0	0	0	-	1	0	0	0	1	0	-	0	1	-	0	-	-	-	1	1	2	0	0	0	0	0	0	0	0	-	0	0	0	0	0	0
Stylocellus_[Opiliones]		1	0	0	0	1	0	1	0	0	0	0	0	0	0	0	-	1	0	0	0	1	0	-	0	1	-	0	-	-	-	1	1	2	0	0	0	0	0	0	0	0	-	0	0	0	0	0	0
Sabacon_[Opiliones]		1	0	0	0	1	0	0	0	0	1	0	0	0	0	0	-	1	0	0	0	1	1	0	0	1	-	0	-	-	-	1	1	2	0	0	0	0	0	0	0	0	-	0	0	0	0	0	0
Nemastoma_[Opiliones]		1	0	0	0	1	0	0	0	0	0	0	0	0	0	0	-	1	0	0	0	1	1	0	0	1	-	0	-	-	-	1	1	2	0	0	0	0	0	0	0	0	-	0	0	0	0	0	0
Odiellus_[Opiliones]		1	0	0	0	1	0	0	0	0	1	0	0	0	0	0	-	1	0	0	0	1	1	0	0	1	-	0	-	-	-	1	1	2	0	0	0	0	0	0	0	0	-	0	0	0	0	0	0
Leiobunum_[Opiliones]		1	0	0	0	1	0	0	0	0	1	0	0	0	0	0	-	1	0	0	0	1	1	0	0	1	-	0	-	-	-	1	1	2	0	0	0	0	0	0	0	0	-	0	0	0	0	0	0
Caddo_[Opiliones]		1	0	0	0	1	0	0	0	0	1	0	0	0	0	0	-	1	0	0	0	1	1	0	0	1	-	0	-	-	-	1	1	2	0	0	0	0	0	0	0	0	-	0	0	0	0	0	0
Pachyloides_[Opiliones]		1	0	0	0	1	0	0	0	0	0	0	0	0	0	0	-	1	0	0	0	1	1	0	0	1	-	0	-	-	-	1	1	2	0	0	0	0	0	0	0	0	-	0	0	0	1	0	0
Zuma_[Opiliones]		1	0	0	0	1	0	0	0	0	0	0	0	0	0	0	-	1	0	0	0	1	1	0	0	1	-	0	-	-	-	1	1	2	0	0	0	0	0	0	0	0	-	0	0	0	1	0	0
Chthonius_[Pesudoscorpiones]		1	0	0	0	0	0	3	-	0	0	0	0	0	0	1	-	0	1	0	0	0	0	-	0	0	-	0	-	-	-	2	-	0	0	0	0	0	1	1	0	0	-	0	0	0	3	0	0
Pseudogarypus_[Pesudoscorpiones]		1	0	0	0	0	0	3	-	0	0	0	0	0	0	1	-	0	1	0	0	0	0	-	0	0	-	0	-	-	-	2	-	0	0	0	0	0	1	1	0	0	-	0	0	0	3	0	0
Neobisium_[Pesudoscorpiones]		1	0	0	0	0	0	3	-	0	0	0	0	0	0	1	-	0	1	0	0	0	0	-	0	0	-	0	-	-	-	2	-	0	0	0	0	0	1	1	1	0	-	0	0	0	3	0	1
Anagarypus_[Pesudoscorpiones]		1	0	0	0	0	0	3	-	0	0	0	0	0	0	1	-	0	1	0	0	0	0	-	0	0	-	0	-	-	-	2	-	0	0	0	0	0	1	1	1	0	-	0	0	0	3	0	1
Americhernes_[Pesudoscorpiones]		1	0	0	0	0	0	3	-	0	0	0	0	0	0	1	-	0	1	0	0	0	0	-	0	0	-	0	-	-	-	2	-	0	0	0	0	0	1	1	1	0	-	0	0	0	3	0	1
Allothyrus_[Parasitiformes_Holothyrida]		1	0	0	0	0	0	0	0	0	0	0	0	0	0	1	-	0	1	0	0	0	0	-	0	1	-	0	-	-	-	1	0	0	0	0	0	0	0	0	0	0	-	1	1	0	0	0	0
Opilioacarus_[Parasitiformes_Opilioacarida]		1	0	0	0	0	0	0	0	0	0	0	0	0	1	1	0	0	0	0	0	0	0	-	0	0	-	0	-	-	-	1	0	0	0	0	0	0	0	0	0	0	-	1	1	1	0	0	0
Amblyomma_[Parasitiformes_Ixodida]		1	0	0	0	0	0	0	0	0	0	0	0	0	0	1	-	0	1	0	0	0	0	-	0	1	-	0	-	-	-	1	0	0	0	0	0	0	0	0	0	0	-	1	1	0	0	0	0
Chanbria_[Solifugae]		0	0	0	0	0	0	3	-	0	-	0	0	0	0	1	-	0	1	0	0	0	0	-	0	0	-	0	-	-	-	2	-	0	0	0	0	0	0	1	1	0	-	0	0	0	0	0	0
Gluvia_[Solifugae]		0	0	0	0	0	0	3	-	0	-	0	0	0	0	1	-	0	1	0	0	0	0	-	0	0	-	0	-	-	-	2	-	0	0	0	0	0	0	1	1	0	-	0	0	0	0	0	0
Eusimonia_[Solifugae]		0	0	0	0	0	0	3	-	0	-	0	0	0	0	1	-	0	1	0	0	0	0	-	0	0	-	0	-	-	-	2	-	0	0	0	0	0	0	1	1	0	-	0	0	0	0	0	0
Eremobates_[Solifugae]		0	0	0	0	0	0	3	-	0	-	0	0	0	0	1	-	0	1	0	0	0	0	-	0	0	-	0	-	-	-	2	-	0	0	0	0	0	0	0	1	0	-	0	0	0	0	0	0
Alicorhagidia_[Acariformes_Endeostigmata]		0	0	0	0	0	0	3	-	0	-	0	0	0	0	1	-	0	0	0	0	0	0	-	0	1	-	0	-	-	-	2	-	0	0	0	0	0	0	0	0	0	-	1	1	1	0	0	0
Palaeacarus_[Acariformes_Oribatida]		0	0	0	0	0	0	3	-	0	-	0	0	0	0	1	-	0	0	0	0	0	0	-	0	1	-	0	-	-	-	2	-	0	0	0	0	0	0	0	0	0	-	1	1	1	0	0	0
Microcaeculus_[Acariformes_Anystina]		0	0	0	0	0	0	3	-	0	-	0	0	0	0	1	-	0	1	0	0	0	0	-	0	1	-	0	-	-	-	2	-	0	2	0	0	0	0	0	0	0	0	1	1	0	4	0	0
Limnesia_[Acariformes_Hydrachnida]		0	0	0	0	0	0	3	-	0	-	0	0	0	0	1	-	0	1	0	0	0	0	-	0	1	-	0	-	-	-	2	-	0	2	0	0	0	0	0	0	0	0	1	1	0	0	0	0
Leptus_[Acariformes_Parasitengona]		0	0	0	0	0	0	3	-	0	-	0	0	0	0	1	-	0	1	0	0	0	0	-	0	1	-	0	-	-	-	2	-	0	2	0	0	0	0	0	0	0	1	1	1	0	4	0	0
Sancassania_[Acariformes_Astigmata]		0	0	0	0	0	0	3	-	0	-	0	0	0	0	1	-	0	0	0	0	0	0	-	0	1	-	0	-	-	-	2	-	0	0	0	0	0	0	0	0	0	-	1	1	0	0	0	0
Anystis_[Acariformes_Anystina]		0	0	0	0	0	0	3	-	0	-	0	0	0	0	1	-	0	1	0	0	0	0	-	0	1	-	0	-	-	-	2	-	0	2	0	0	0	0	0	0	0	0	1	1	0	4	0	0
Labidostomma_[Acariformes_Labidostommatides]		0	0	0	0	0	0	3	-	0	-	0	0	0	0	1	-	0	1	0	0	0	0	-	0	1	-	0	-	-	-	2	-	0	0	0	0	0	0	0	0	0	-	1	1	0	0	0	0
Eupodes_[Acariformes_Eupodina]		0	0	0	0	0	0	3	-	0	-	0	0	0	0	1	-	0	1	0	0	0	0	-	0	1	-	0	-	-	-	2	-	0	0	0	0	0	0	0	0	0	-	1	1	0	0	0	0
Tetranychus_[Acariformes_Eleutherengonides]		0	0	0	0	0	0	3	-	0	-	0	0	0	0	1	-	0	1	0	0	0	0	-	0	1	-	0	-	-	-	2	-	0	2	0	0	0	0	0	0	1	1	1	1	0	4	0	0
;
ccode [-.;
proc/;
[truncated: 144 more columns]
